# Supplementary material for: Enhancing Boron Neutron Capture Therapy (BNCT) with Materials Based on COSAN-Functionalized Nanoparticles
Source: Pharmaceuticals (Basel). 2025 Mar 26;18(4):466. doi: 10.3390/ph18040466 (PMC12030506; doi:10.3390/ph18040466)
Supplement: Supplementary file 1 [file pharmaceuticals-18-00466-s001.zip]

Archive with 1 entries (1 files):
- pharmaceuticals-3527177-supplementary.pdf
